# Supplementary material for: Insights into the Global Transcriptome Response of Lentinula edodes Mycelia during Aging
Source: J Fungi (Basel). 2023 Mar 20;9(3):379. doi: 10.3390/jof9030379 (PMC10057243; doi:10.3390/jof9030379)
Supplement: Supplementary file 1 [file jof-09-00379-s001.zip]

Archive with 1 entries (1 files):
- jof-2214389-supplementary.pdf
